# Supplementary material for: In Situ Fabrication of SnS2/SnO2 Heterostructures for Boosting Formaldehyde−Sensing Properties at Room Temperature
Source: Nanomaterials (Basel). 2023 Sep 4;13(17):2493. doi: 10.3390/nano13172493 (PMC10563078; doi:10.3390/nano13172493)
Supplement: Supplementary file 1 [file nanomaterials-13-02493-s001.zip]

Archive with 1 entries (1 files):
- nanomaterials-2572111-supplementary.pdf
